# Supplementary material for: A Novel Aniline Derivative from Peganum harmala L. Promoted Apoptosis via Activating PI3K/AKT/mTOR-Mediated Autophagy in Non-Small Cell Lung Cancer Cells
Source: Int J Mol Sci. 2023 Aug 10;24(16):12626. doi: 10.3390/ijms241612626 (PMC10454575; doi:10.3390/ijms241612626)
Supplement: Supplementary file 1 [file ijms-24-12626-s001.zip]

Archive with 1 entries (1 files):
- ijms-2490460-SI.pdf
